# Supplementary material for: Sleep Health Promotion Interventions and Their Effectiveness: An Umbrella Review
Source: Int J Environ Res Public Health. 2021 May 21;18(11):5533. doi: 10.3390/ijerph18115533 (PMC8196727; doi:10.3390/ijerph18115533)
Supplement: Supplementary file 1 [file ijerph-18-05533-s001.zip]

Archive with 1 entries (1 files):
- ijerph-1214589-supplementary.pdf
